# Supplementary material for: SLAM‐Drop‐seq reveals mRNA kinetic rates throughout the cell cycle
Source: Mol Syst Biol. 2023 Aug 28;19(10):e11427. doi: 10.15252/msb.202211427 (PMC10568207; doi:10.15252/msb.202211427)
Supplement: Supplementary file 3 — Dataset EV1 [file MSB-19-e11427-s005.xlsx]

## Sheet: Dataset_EV1
gene	mean_cpm	dropout	gene_biotype	kinetic_mode	mean_transcription_rate	mean_degradation_rate
ABHD3	28.9942	0.81126	protein_coding	both	0.392329	0.0121478
AC016205.1	62.6506	0.663807	lincRNA	both	0.831323	0.0120994
ACACA	88.9412	0.525469	protein_coding	both	1.36466	0.0147923
ADAMTS1	82.472	0.632708	protein_coding	both	2.97002	0.0353976
ADCY9	22.2214	0.844504	protein_coding	both	0.518319	0.0219691
AFF3	32.796	0.793566	protein_coding	both	0.634448	0.0173651
AGO3	81.8638	0.567292	protein_coding	both	0.893954	0.010055
AHCYL2	31.0044	0.796783	protein_coding	both	0.439711	0.0134154
AKAP10	49.8332	0.684718	protein_coding	both	1.02941	0.0203557
AL035446.2	100.748	0.514745	lincRNA	both	0.796729	0.00748005
ANKRD17	98.8634	0.508311	protein_coding	both	1.2258	0.0118141
ANKRD26	132.168	0.40429	protein_coding	both	0.725918	0.00519414
APBB2	26.2399	0.820375	protein_coding	both	0.38913	0.0133424
ARHGAP11A	68.3602	0.606971	protein_coding	both	0.454173	0.00715576
ARID2	59.4353	0.653083	protein_coding	both	0.902548	0.0150984
ARID4B	163.552	0.327078	protein_coding	both	1.87208	0.0115793
ARIH1	90.9137	0.515282	protein_coding	both	1.10949	0.0118409
ARL15	59.9677	0.657373	protein_coding	both	0.659712	0.0102904
ASF1B	87.2468	0.548525	protein_coding	both	0.683354	0.00717104
ASH1L	114.468	0.465952	protein_coding	both	1.6378	0.0137432
ASPM	138.101	0.41555	protein_coding	degradation	0.818765	0.00666474
ATAD2	114.92	0.466488	protein_coding	both	1.08279	0.00889649
ATAD5	124.042	0.433244	protein_coding	both	1.22269	0.00948826
ATF7IP	57.0181	0.66756	protein_coding	both	0.77252	0.0134561
ATP2B1	127.784	0.416622	protein_coding	both	0.688433	0.00524697
ATRX	219.663	0.257373	protein_coding	both	1.33073	0.00581029
ATXN1	48.0926	0.70563	protein_coding	both	0.995229	0.0198553
ATXN7L1	22.5173	0.849866	protein_coding	both	0.423773	0.0182316
AURKA	98.3067	0.567292	protein_coding	both	0.38274	0.00506684
AURKB	133.317	0.431635	protein_coding	both	0.676	0.00579911
AUTS2	91.0434	0.542091	protein_coding	both	1.12042	0.0120683
BACH2	31.3569	0.794638	protein_coding	both	0.844785	0.0255825
BAZ2B	33.7844	0.775871	protein_coding	both	0.319101	0.00862638
BIRC5	366.313	0.13941	protein_coding	transcription	0.795055	0.00223412
BIRC6	84.0866	0.543164	protein_coding	both	1.29216	0.0152399
BMPR2	49.1967	0.706166	protein_coding	both	0.566885	0.0113985
BPTF	241.346	0.224665	protein_coding	both	1.62184	0.00664238
BRAF	44.5328	0.738338	protein_coding	both	1.17916	0.023856
BRCA2	40.5402	0.750134	protein_coding	both	0.42278	0.0102418
BRD8	109.869	0.47882	protein_coding	both	0.724974	0.0070714
BRIP1	78.9747	0.583378	protein_coding	both	1.17773	0.0131228
BTG3	102.477	0.489544	protein_coding	both	0.801905	0.00754061
BUB1	61.9771	0.632708	protein_coding	both	0.286409	0.00502097
BUB1B	39.8538	0.73244	protein_coding	both	0.279444	0.00816203
BUB3	374.761	0.117962	protein_coding	degradation	0.854971	0.00243047
C21orf58	196.806	0.308311	protein_coding	transcription	1.51297	0.00757466
CACNA2D1	54.2801	0.69866	protein_coding	both	0.826726	0.0144166
CACNB2	31.2202	0.805898	protein_coding	both	0.349864	0.0110616
CADM1	90.5624	0.523324	protein_coding	both	0.618573	0.00686021
CALM2	894.545	0.0203753	protein_coding	others	1.70999	0.00198838
CAMKK1	24.6048	0.82252	protein_coding	both	0.384747	0.0157192
CASP8AP2	86.441	0.553887	protein_coding	both	0.922839	0.00985376
CCAR1	273.39	0.183914	protein_coding	both	1.00041	0.00374868
CCDC138	115.569	0.461126	protein_coding	both	0.893191	0.00727272
CCNA2	114.511	0.449866	protein_coding	transcription	0.445259	0.00400419
CCNB1	183.89	0.38445	protein_coding	both	0.595203	0.00379571
CCNE1	30.6539	0.794638	protein_coding	both	0.305624	0.00913015
CDC20	118.237	0.495442	protein_coding	both	0.349277	0.00354553
CDC27	107.663	0.463271	protein_coding	both	0.943225	0.00906348
CDC42BPA	134.94	0.389812	protein_coding	both	1.16382	0.00812816
CDC6	87.2281	0.552279	protein_coding	transcription	0.401483	0.00453896
CDCA2	48.698	0.698123	protein_coding	degradation	0.53619	0.012088
CDCA8	82.4997	0.565684	protein_coding	both	0.555513	0.00736709
CDK1	216.407	0.297587	protein_coding	both	0.659817	0.00341058
CDK12	106.527	0.468633	protein_coding	both	0.869921	0.00804271
CDK6	78.7748	0.580697	protein_coding	both	0.508225	0.00625376
CDKAL1	58.515	0.652547	protein_coding	both	0.824241	0.0137726
CECR2	25.7993	0.824665	protein_coding	both	0.561732	0.0212532
CENPE	133.189	0.472922	protein_coding	both	0.457115	0.00438143
CENPF	428.961	0.142627	protein_coding	both	1.19784	0.0034657
CEP350	103.889	0.482038	protein_coding	both	1.01311	0.010006
CEP55	76.9373	0.573727	protein_coding	both	0.275056	0.00387638
CHAF1A	107.46	0.465952	protein_coding	both	0.566864	0.00490621
CHAF1B	70.5813	0.602681	protein_coding	transcription	0.419388	0.00566455
CHD2	67.955	0.61555	protein_coding	both	0.826615	0.0122948
CKAP2	188.525	0.28311	protein_coding	degradation	1.09974	0.00618171
CKS2	310.581	0.23378	protein_coding	both	1.68012	0.00584039
CLOCK	32.6457	0.779088	protein_coding	both	0.420993	0.0120231
CLSPN	235.294	0.283646	protein_coding	both	1.46199	0.00573252
CPEB4	27.5746	0.806434	protein_coding	both	0.349466	0.0126151
CREBBP	57.8213	0.650938	protein_coding	both	0.812251	0.0141315
CUX1	100.255	0.502949	protein_coding	both	1.13667	0.0107637
DDX6	67.8419	0.610188	protein_coding	both	0.352524	0.00549813
DENND5B	31.2366	0.794102	protein_coding	both	0.654065	0.0195899
DEPDC1	108.454	0.514745	protein_coding	both	0.406305	0.00451902
DGKH	87.741	0.55067	protein_coding	both	1.03161	0.0110587
DLG1	68.8789	0.601072	protein_coding	both	0.875371	0.0117188
DOCK3	63.0602	0.648794	protein_coding	both	1.2989	0.0190496
DOCK4	61.5018	0.646649	protein_coding	both	1.00197	0.0154063
DOP1A	49.0025	0.67882	protein_coding	both	0.499743	0.00949106
DST	177.993	0.317962	protein_coding	both	1.21923	0.00682576
DTNA	50.8243	0.702413	protein_coding	both	0.63995	0.0114593
DYRK1A	46.2545	0.708311	protein_coding	both	1.11652	0.0235601
E2F3	85.7206	0.553351	protein_coding	both	1.53185	0.0175742
E2F7	42.7484	0.735121	protein_coding	both	0.42062	0.00901437
EDRF1	48.4756	0.684182	protein_coding	both	0.759081	0.0147083
EFNA5	106.094	0.498123	protein_coding	both	1.30038	0.0118842
EHBP1	62.2359	0.635389	protein_coding	both	0.725974	0.0114946
EIF3A	442.945	0.0954424	protein_coding	degradation	2.04497	0.00470731
EIF4G3	341.481	0.148525	protein_coding	both	2.78482	0.00782045
EMSY	22.0124	0.835925	protein_coding	both	0.352176	0.0147274
EPC1	55.6579	0.673458	protein_coding	both	1.59509	0.0291563
EPHA4	16.8154	0.876139	protein_coding	both	0.472448	0.0295348
EPM2AIP1	33.8005	0.774263	protein_coding	both	0.442234	0.0139335
ERBB4	84.6452	0.574263	protein_coding	both	0.850805	0.00999151
ERC1	305.766	0.217158	protein_coding	both	2.63834	0.00840722
EXO1	70.0555	0.605898	protein_coding	both	0.728421	0.00949639
EXOC6	76.1223	0.56622	protein_coding	both	0.837338	0.010149
FAF1	137.152	0.403217	protein_coding	both	2.29827	0.0151728
FAM222B	37.9467	0.762466	protein_coding	both	0.720442	0.0181248
FAM83D	21.1886	0.838606	protein_coding	both	0.388059	0.0196833
FANCA	72.9825	0.585523	protein_coding	both	0.682952	0.00840343
FANCC	24.2661	0.828418	protein_coding	both	0.384933	0.0144032
FBN2	72.1081	0.608579	protein_coding	both	0.819103	0.0103782
FBXO17	55.5669	0.679357	protein_coding	both	0.628925	0.0106011
FBXO22	84.6474	0.537265	protein_coding	both	0.759932	0.00838596
FBXO42	26.4607	0.809651	protein_coding	both	0.645752	0.0224922
FBXO5	74.9388	0.583914	protein_coding	both	1.93668	0.0248398
FCHO2	36.3846	0.760858	protein_coding	both	0.450214	0.0121096
FMN2	40.983	0.744772	protein_coding	both	0.956507	0.0222073
FNDC3B	32.2649	0.793029	protein_coding	both	0.64577	0.0185433
FOXO1	24.2843	0.845576	protein_coding	both	0.440419	0.0188412
FOXP1	83.9176	0.549062	protein_coding	both	1.03921	0.0119572
FRMD5	39.5145	0.751743	protein_coding	transcription	0.423619	0.0109617
FRMPD4	64.031	0.650938	protein_coding	both	0.892442	0.0135088
FTX	180.143	0.375871	lincRNA	both	0.801206	0.0045552
G2E3	61.0097	0.643968	protein_coding	both	0.443721	0.00781088
GATAD2B	52.9264	0.67882	protein_coding	both	0.859385	0.0154708
GBF1	47.9863	0.699732	protein_coding	both	0.719079	0.0142696
GLCCI1	28.0746	0.818231	protein_coding	both	0.591302	0.0198345
GLG1	59.6424	0.661662	protein_coding	both	0.870352	0.0141878
GOSR1	69.0746	0.598391	protein_coding	both	0.717834	0.010497
GPATCH8	71.9459	0.606971	protein_coding	both	1.21033	0.0169698
GPBP1	186.065	0.283646	protein_coding	both	1.35552	0.00713141
GPBP1L1	64.479	0.608043	protein_coding	both	0.767215	0.0118659
GPC6	74.0323	0.610188	protein_coding	both	0.811159	0.010365
GPHN	88.9983	0.553351	protein_coding	both	1.91644	0.0202391
GPI	51.1298	0.685791	protein_coding	both	0.894972	0.0168427
HELLS	304.018	0.17748	protein_coding	both	0.815949	0.00253185
HELZ	74.6501	0.591957	protein_coding	both	0.777482	0.0101591
HIST1H4C	2258.09	0.0975871	protein_coding	both	5.98671	0.00321682
HJURP	28.1091	0.8	protein_coding	transcription	0.328738	0.011439
HMGB2	577.763	0.0798928	protein_coding	transcription	1.32712	0.00244448
HMMR	81.6085	0.600536	protein_coding	both	0.294989	0.00454455
HS3ST3A1	29.5285	0.791421	protein_coding	both	0.576622	0.0192984
HS6ST3	53.4041	0.689544	protein_coding	both	0.383485	0.0064791
HSP90B1	662.642	0.0450402	protein_coding	others	1.628	0.00267707
ID2	80.6902	0.679357	protein_coding	both	1.55807	0.0184636
ID3	69.3847	0.621984	protein_coding	both	2.03239	0.0286025
INSR	33.6493	0.786059	protein_coding	both	0.343228	0.00946949
INTS7	57.2898	0.663807	protein_coding	both	0.726328	0.0111684
IRS4	53.1827	0.713137	protein_coding	both	0.307366	0.00555196
ITCH	71.5261	0.582842	protein_coding	both	0.780632	0.0104794
JMJD1C	60.7487	0.637534	protein_coding	both	0.83222	0.0136491
JPT1	326.296	0.145308	protein_coding	others	0.969929	0.00303013
JPX	302.352	0.164075	lincRNA	both	1.43867	0.00449933
KANSL1	50.7402	0.696515	protein_coding	both	1.51657	0.0289944
KAT6A	68.6587	0.61555	protein_coding	both	1.00804	0.0144274
KAT6B	64.4872	0.637534	protein_coding	both	0.78449	0.0122377
KCNQ5	107.634	0.500804	protein_coding	both	0.880869	0.00789833
KDM2A	46.5158	0.717962	protein_coding	both	1.05284	0.0218903
KDM5B	53.6848	0.663271	protein_coding	degradation	0.706828	0.0138313
KHDC4	122.991	0.419303	protein_coding	degradation	1.95589	0.0163946
KIF14	88.0373	0.558713	protein_coding	both	0.526578	0.00692739
KIF1B	94.8339	0.506702	protein_coding	both	0.850561	0.00870986
KIF20B	161.549	0.351743	protein_coding	degradation	0.804663	0.00544425
KIF23	111.977	0.47882	protein_coding	both	0.79769	0.00832443
KIF2C	53.1814	0.677212	protein_coding	both	0.340353	0.00709636
KIF4A	76.7224	0.590349	protein_coding	both	0.378966	0.00593802
KLF12	26.1232	0.817158	protein_coding	both	0.505332	0.0179965
KLHL20	31.2151	0.785523	protein_coding	both	0.663127	0.0201368
KMT2A	96.6114	0.510992	protein_coding	both	0.928427	0.00964899
KMT2C	98.7113	0.514745	protein_coding	both	1.10776	0.0110938
KMT2E	82.9636	0.549598	protein_coding	both	0.906353	0.0109013
KPNA2	154.198	0.370509	protein_coding	both	0.725876	0.00468099
LAMA3	28.7817	0.813405	protein_coding	both	0.566491	0.0180506
LARGE1	42.9096	0.734584	protein_coding	both	1.0461	0.0233222
LATS1	49.1173	0.691153	protein_coding	both	0.826493	0.0167671
LCLAT1	30.8994	0.78874	protein_coding	both	0.342066	0.0103701
LINC02226	38.5185	0.765684	lincRNA	both	0.784332	0.0214092
LRBA	57.4871	0.657909	protein_coding	both	1.12703	0.0187922
LRP1B	98.6991	0.547989	protein_coding	both	1.08139	0.0104792
LRP8	41.9938	0.732976	protein_coding	both	0.320808	0.00712157
LUZP1	64.4311	0.629491	protein_coding	both	0.736196	0.0110613
MACF1	56.1916	0.672922	protein_coding	both	0.788496	0.0136173
MALAT1	2311.52	0.00107239	lincRNA	transcription	3.44156	0.00161197
MAP3K14	17.386	0.880429	protein_coding	both	0.632258	0.0381314
MAP3K21	104.147	0.499196	protein_coding	both	1.93048	0.0180163
MAPK14	67.477	0.614477	protein_coding	both	0.654707	0.00918007
MBD5	36.1345	0.769437	protein_coding	both	0.387657	0.00981042
MCM10	80.259	0.575335	protein_coding	transcription	0.735845	0.00919937
MCM3	225.357	0.246649	protein_coding	transcription	0.723058	0.00303743
MCM4	275.324	0.198928	protein_coding	both	0.675302	0.00241264
MCM6	117.235	0.479893	protein_coding	both	0.289433	0.00271727
MCM7	269.524	0.182306	protein_coding	transcription	0.749241	0.00289298
MED13	90.5476	0.530831	protein_coding	both	1.17986	0.0129795
MED13L	75.5895	0.578552	protein_coding	both	1.0647	0.0142986
MEIS2	69.8793	0.621984	protein_coding	both	0.799584	0.0110123
MIER1	77.5578	0.56622	protein_coding	both	0.793109	0.0104074
MKI67	326.395	0.196247	protein_coding	both	1.46119	0.00520699
MKLN1	90.8362	0.528686	protein_coding	both	1.00657	0.0105915
MLLT10	70.1182	0.592493	protein_coding	both	0.825797	0.0115082
MMS22L	94.3944	0.552279	protein_coding	both	1.39048	0.0131032
MRTFA	34.8619	0.781233	protein_coding	both	0.694889	0.0190106
MSH6	75.8702	0.586595	protein_coding	both	0.594808	0.00734186
MYC	39.2305	0.776408	protein_coding	both	1.63817	0.0408534
MYH10	157.95	0.348525	protein_coding	both	0.801279	0.00516318
MYO19	98.7211	0.510992	protein_coding	both	0.985777	0.00836333
MYO9A	82.2506	0.568901	protein_coding	both	0.974774	0.011176
NCOA2	29.7914	0.802681	protein_coding	both	0.557906	0.0175476
NDC80	59.2716	0.655764	protein_coding	both	0.314399	0.00612834
NEAT1	127.306	0.458445	lincRNA	both	0.815516	0.00636314
NF1	118.276	0.442895	protein_coding	both	1.76274	0.0141227
NFAT5	65.3544	0.640751	protein_coding	both	1.05305	0.0159935
NFATC3	73.752	0.58445	protein_coding	both	0.718824	0.00918364
NFIA	106.543	0.504021	protein_coding	both	1.23982	0.0117702
NHSL1	22.1605	0.852547	protein_coding	both	0.56045	0.023344
NKAIN2	48.0328	0.741555	protein_coding	both	0.358931	0.00755487
NKTR	102.867	0.491689	protein_coding	both	0.859761	0.00802255
NLGN1	41.4337	0.765147	protein_coding	both	0.42919	0.00973624
NLK	31.5322	0.780161	protein_coding	both	0.324867	0.0095365
NR3C2	21.8916	0.84933	protein_coding	both	0.387853	0.0168499
NR6A1	43.2306	0.738338	protein_coding	both	0.70866	0.0173532
NRF1	40.6992	0.735121	protein_coding	both	0.978032	0.0228581
NRP1	37.4657	0.765147	protein_coding	both	0.798256	0.0202874
NTN1	23.6745	0.833244	protein_coding	both	0.474217	0.0184208
NUFIP2	132.28	0.401609	protein_coding	both	2.01574	0.0158279
NUSAP1	161.355	0.345308	protein_coding	both	0.575378	0.00386977
OTUD7B	21.4531	0.84933	protein_coding	both	0.551644	0.0260068
PARD3	111.381	0.454692	protein_coding	both	1.13963	0.00959485
PARP8	31.0621	0.780697	protein_coding	both	0.518268	0.0152598
PCDH7	103.104	0.515282	protein_coding	both	0.957929	0.00876335
PCF11	30.3692	0.797319	protein_coding	both	0.326021	0.0117562
PCNA	345.03	0.172654	protein_coding	both	0.813774	0.00258212
PDE10A	24.0253	0.831099	protein_coding	both	0.568659	0.0222871
PDE4D	71.4762	0.621984	protein_coding	both	1.33557	0.0180529
PFKFB3	24.8423	0.831635	protein_coding	both	0.41674	0.0167191
PHC3	33.2121	0.780161	protein_coding	both	0.700687	0.0197977
PIBF1	67.3707	0.605898	protein_coding	both	0.754168	0.0107041
PIK3C2A	49.6661	0.684718	protein_coding	both	0.399065	0.00772322
PLEKHA5	79.713	0.566756	protein_coding	both	1.03041	0.0125878
PLK1	84.03	0.597855	protein_coding	both	0.267838	0.00400475
PMAIP1	393.834	0.195174	protein_coding	both	4.03211	0.0104553
POLA1	76.7309	0.585523	protein_coding	both	0.6074	0.00650216
PRICKLE1	35.8295	0.77748	protein_coding	both	0.96089	0.0250658
PRIM2	42.4293	0.727078	protein_coding	both	0.745029	0.0152656
PRKCA	54.5721	0.680965	protein_coding	both	1.02546	0.0177845
PRKD1	29.4319	0.812869	protein_coding	both	0.584816	0.0190852
PRKG1	110.842	0.497051	protein_coding	both	1.19383	0.0101706
PRR14L	62.5549	0.635925	protein_coding	both	0.817837	0.013202
PRRC2B	141.513	0.379625	protein_coding	both	1.30554	0.00902797
PSMC3IP	72.7063	0.598391	protein_coding	transcription	0.338574	0.0045981
PTBP2	79.3218	0.576408	protein_coding	both	1.42966	0.0173982
PTPRG	101.912	0.495442	protein_coding	both	1.31837	0.0126103
PTTG1	255.715	0.225201	protein_coding	transcription	0.326209	0.00144218
PUM1	106.399	0.470241	protein_coding	both	1.67276	0.0157918
PVT1	33.6884	0.791957	lincRNA	both	0.901292	0.0261745
RABGAP1L	51.9413	0.694906	protein_coding	both	0.79171	0.0145828
RACGAP1	41.1038	0.712064	protein_coding	degradation	0.293474	0.00775265
RAD52	31.4602	0.801072	protein_coding	both	0.426505	0.0135702
RANBP17	58.831	0.662735	protein_coding	both	0.734789	0.0111764
RASA2	28.8312	0.805898	protein_coding	both	0.572625	0.0182778
RASEF	41.3631	0.731367	protein_coding	both	0.289529	0.00645708
RBBP6	116.542	0.455764	protein_coding	degradation	0.814151	0.00732996
RBL1	48.8686	0.698123	protein_coding	both	1.0281	0.0199789
RBM27	139.965	0.386595	protein_coding	both	0.891764	0.00645383
RERE	110.289	0.466488	protein_coding	both	1.57231	0.0135765
REV3L	102.658	0.507775	protein_coding	both	1.87811	0.0180436
RFWD3	86.0787	0.551206	protein_coding	both	1.30186	0.0142833
RIC8B	30.2755	0.793566	protein_coding	both	0.443729	0.0137082
RICTOR	46.1935	0.700804	protein_coding	both	0.710642	0.0152274
RIF1	130.515	0.403753	protein_coding	both	1.28631	0.00963879
RNF111	21.2182	0.84933	protein_coding	both	0.620076	0.0278864
RNF168	56.6432	0.663807	protein_coding	both	0.787663	0.013658
RNPC3	40.5022	0.734048	protein_coding	both	0.515459	0.0124927
ROBO1	68.2341	0.630563	protein_coding	both	1.16046	0.0160738
ROBO2	29.6123	0.797319	protein_coding	both	0.313828	0.00979489
RPS6KA5	34.0621	0.774263	protein_coding	both	0.561488	0.0157262
RRM2	131.124	0.434853	protein_coding	both	0.42464	0.00334888
RYR2	56.5521	0.687936	protein_coding	both	0.849798	0.0142642
S100PBP	44.7211	0.712064	protein_coding	both	0.349235	0.0076619
SAT1	1003.94	0.0396783	protein_coding	transcription	6.79824	0.00678518
SCAF8	30.0938	0.793029	protein_coding	both	0.822903	0.0277836
SCAI	24.3984	0.827346	protein_coding	both	0.396189	0.0138897
SCMH1	82.2961	0.580697	protein_coding	both	1.1411	0.0131461
SDF2L1	90.4985	0.521716	protein_coding	both	0.237031	0.00263351
SDK1	55.0975	0.682038	protein_coding	both	0.593625	0.0103408
SETD2	36.2501	0.759249	protein_coding	both	0.320291	0.00854257
SETD5	131.819	0.405898	protein_coding	both	1.36833	0.0102191
SETX	76.3138	0.589812	protein_coding	transcription	0.922438	0.0119054
SFMBT2	39.6977	0.748525	protein_coding	both	1.0421	0.0264498
SIK3	35.2053	0.761394	protein_coding	both	0.921026	0.0255431
SIMC1	56.0821	0.658981	protein_coding	both	0.917624	0.0155579
SIPA1L1	35.3088	0.772118	protein_coding	both	0.471808	0.0127098
SIPA1L3	67.3476	0.621448	protein_coding	both	1.3891	0.0207186
SLC20A1	42.364	0.716354	protein_coding	both	0.376974	0.00797912
SLC2A13	44.3362	0.735121	protein_coding	both	0.87521	0.0179386
SLFN11	59.7398	0.648257	protein_coding	both	0.499713	0.00818398
SLIT2	228.348	0.300804	protein_coding	both	2.60995	0.0109427
SMG6	42.5663	0.738874	protein_coding	both	0.44675	0.00987773
SMURF1	18.7864	0.863807	protein_coding	both	0.48526	0.0260905
SNRPA	140.801	0.368365	protein_coding	both	1.10723	0.00747621
SOX4	173.579	0.337265	protein_coding	degradation	3.29215	0.0190379
SPDL1	232.032	0.243432	protein_coding	degradation	0.658765	0.0031123
SPECC1L	86.6518	0.538338	protein_coding	both	0.888922	0.00979738
SPEN	298.903	0.212869	protein_coding	both	3.07139	0.00992745
SPIDR	101.807	0.502949	protein_coding	both	1.20623	0.00996904
SREBF2	42.0505	0.735657	protein_coding	both	0.600793	0.01314
SSH2	83.0174	0.559786	protein_coding	both	1.22912	0.0132164
ST3GAL3	22.2739	0.858445	protein_coding	both	0.464523	0.0199062
STAG1	72.2574	0.605362	protein_coding	both	1.08805	0.0141509
SYNE2	116.345	0.480429	protein_coding	both	0.729675	0.00560587
TACC3	99.7235	0.501877	protein_coding	degradation	0.555325	0.00629969
TANC2	31.8287	0.792493	protein_coding	both	0.78102	0.0242621
TENM3	47.4891	0.720107	protein_coding	both	0.671345	0.0137379
TIMM23B	83.425	0.593566	protein_coding	both	0.934085	0.011223
TIPIN	108.866	0.457373	protein_coding	transcription	0.655257	0.00576722
TLK2	77.5908	0.565147	protein_coding	both	0.717651	0.00918229
TMEM117	26.7215	0.818767	protein_coding	both	0.433895	0.0154741
TMEM87A	57.754	0.664879	protein_coding	both	0.968901	0.0160738
TNRC6B	79.2457	0.585523	protein_coding	both	0.884557	0.0109854
TOB2	41.576	0.738338	protein_coding	degradation	0.962224	0.0250005
TOP2A	395.015	0.181233	protein_coding	both	1.59599	0.00518994
TOR1AIP2	91.437	0.532976	protein_coding	both	0.547632	0.00601448
TPTEP2-CSNK1E	44.1266	0.73941	protein_coding	both	0.604433	0.0134377
TPX2	146.967	0.40429	protein_coding	both	0.537776	0.00450145
TRIM13	43.9429	0.713137	protein_coding	both	1.09507	0.0241846
TRIO	92.1098	0.525469	protein_coding	both	1.47942	0.0156379
TRPM7	73.0113	0.597855	protein_coding	both	0.67922	0.00900836
TSC22D3	62.7594	0.701877	protein_coding	both	0.677025	0.00992044
TSPYL2	81.6725	0.57319	protein_coding	transcription	0.687048	0.00807984
TTC17	61.9998	0.634316	protein_coding	both	0.720013	0.0111106
TTC28	68.31	0.630563	protein_coding	both	0.80572	0.0106771
TTK	82.3959	0.574263	protein_coding	both	0.365826	0.00527851
TUBA1B	1658.05	0.0075067	protein_coding	transcription	2.06574	0.00128087
TUBA1C	374.072	0.144772	protein_coding	degradation	0.923104	0.00266041
TUBB4B	413.626	0.124397	protein_coding	both	1.01848	0.00259865
TULP4	42.1499	0.730295	protein_coding	both	0.542286	0.0124131
TYMS	231.601	0.265952	protein_coding	transcription	0.337491	0.00146671
UBB	1335.41	0.0134048	protein_coding	degradation	1.30114	0.00107338
UBE2C	167.181	0.440751	protein_coding	both	0.559283	0.00398552
UBE3C	90.8036	0.512601	protein_coding	both	1.16291	0.0123355
UBN2	33.1191	0.776944	protein_coding	both	0.425118	0.0125465
UNG	105.875	0.506166	protein_coding	both	0.550727	0.00539482
USP37	31.1035	0.791957	protein_coding	both	0.423552	0.0123265
VGLL4	51.2559	0.677748	protein_coding	both	0.528141	0.00968097
VPS13B	30.5968	0.784987	protein_coding	both	0.564717	0.0176477
VWA8	42.6844	0.71689	protein_coding	both	0.861827	0.0191422
WDR62	51.884	0.671314	protein_coding	both	0.821564	0.0143321
XIST	2995.9	0.00214477	lincRNA	both	6.68891	0.00229964
XKR6	56.173	0.669705	protein_coding	both	0.56075	0.00946733
XRCC2	68.7687	0.613405	protein_coding	both	0.468223	0.00640911
YEATS2	36.4432	0.770509	protein_coding	both	0.582761	0.0153214
ZFHX3	41.7362	0.735657	protein_coding	both	0.370799	0.00854952
ZFPM2	33.3861	0.787668	protein_coding	both	0.50933	0.0141572
ZFX	37.4171	0.747453	protein_coding	both	0.616657	0.0179072
ZHX3	27.6553	0.809115	protein_coding	both	0.384941	0.0125702
ZKSCAN1	79.8954	0.57319	protein_coding	both	0.69174	0.00857873
ZMYM2	69.1071	0.6	protein_coding	both	0.720926	0.0101682
ZNF254	31.0526	0.787131	protein_coding	both	0.539616	0.0176941
ZNF280B	22.493	0.841823	protein_coding	both	0.754471	0.0326419
ZNF292	70.6076	0.61555	protein_coding	both	1.12534	0.0155946
ZNF33A	107.2	0.477748	protein_coding	both	0.706908	0.00634715
ZNF367	22.9343	0.846113	protein_coding	both	0.996146	0.0374029
ZNF507	59.7585	0.634316	protein_coding	both	1.10937	0.0188159
ZNF529	90.8312	0.515282	protein_coding	both	0.981984	0.0107076
ZNF566	54.0019	0.663807	protein_coding	both	0.708318	0.0129653
ZNF567	63.604	0.632172	protein_coding	both	1.68006	0.0261356
ZNF585B	37.9122	0.761394	protein_coding	both	0.470069	0.0118863
ZNF594	24.6183	0.831099	protein_coding	both	0.496792	0.0202311
ZNF638	128.097	0.413405	protein_coding	both	0.980311	0.00723543
ZNF711	641.889	0.219303	protein_coding	both	3.60973	0.00525798
ZNF721	67.7654	0.596783	protein_coding	both	0.740641	0.0105247
ZNF780B	53.0555	0.685255	protein_coding	transcription	0.47989	0.0086439
ZNF793	36.3182	0.758713	protein_coding	both	0.367904	0.00943851
ZNF850	35.7878	0.758713	protein_coding	both	0.595039	0.0169889
ZNRF3	27.0118	0.806434	protein_coding	both	0.680483	0.0237441

## Sheet: Description
The table describes the different modes of expression regulation for the 377 genes identified as rubust-cycling in HEK293 cells.
Mean transcription rates (molecules / minute) and mean degradation rates (1/ minute) are assigned to every gene, and their mode of gene expression regulation is described as dependent more on dynamic transcription, dynamic degradation, or both (Figure 4B).
Values for gene expression (mean cpm), dropout rate and description for gene biotype are also indicated.
